# Supplementary material for: Let’s not be indifferent about robots: Neutral ratings on bipolar measures mask ambivalence in attitudes towards robots
Source: PLoS One. 2021 Jan 13;16(1):e0244697. doi: 10.1371/journal.pone.0244697 (PMC7806154; doi:10.1371/journal.pone.0244697)
Supplement: S1 Data — (ZIP) [file pone.0244697.s001.zip]

Archive with 4 entries (4 files):
- S1_aiatr_pilot.r
- S2_aiatr_pilot.Rdata
- S3_aiatr_main.r
- S4_aiatr_main.Rdata
