# Supplementary material for: Let’s not be indifferent about robots: Neutral ratings on bipolar measures mask ambivalence in attitudes towards robots
Source: PLoS One. 2021 Jan 13;16(1):e0244697. doi: 10.1371/journal.pone.0244697 (PMC7806154; doi:10.1371/journal.pone.0244697)
Supplement: S1 Data — (ZIP) [file pone.0244697.s001.zip › S1_aiatr_pilot.r]

# Pilot: Let's not be indifferent about robots:
# Neutral ratings on bipolar measures mask ambivalence in attitudes towards robots
# Julia Stapels & Friederike Eyssel

# required packages: psych, TOSTER
install.packages('psych')
install.packages('TOSTER')

#import data: load aiatr_pilot.Rdata (must be in working directory)

load(file = 'aiatr_pilot.Rdata')

# demographics
# gender

gender <- table(data$sex)
print(gender)

#descriptives

library(psych)
descriptives <- describe(data)
View(descriptives)

# equivalence testing

library(TOSTER)
attach(data)

# correlation robot evaluation (rob), stapler evaluation (tacker), and stone evaluation (stone)

cor(rob,tacker)
cor(rob,stein)

#difference is larger than -0.5 and smaller than 0.5

TOSTpaired.raw(n = 39,m1 = 4.03,m2 = 4.10,sd1 = 1.22,sd2= 1.12,r12= -0.04,low_eqbound = -0.58, high_eqbound = 0.42, alpha = 0.05, plot = TRUE, verbose = TRUE)
TOSTpaired.raw(n = 39,m1 = 4.03,m2 = 4.23,sd1 = 1.22,sd2= 1.31,r12= 0.08,low_eqbound = -0.58, high_eqbound = 0.42, alpha = 0.05, plot = TRUE, verbose = TRUE)
