# Supplementary material for: Let’s not be indifferent about robots: Neutral ratings on bipolar measures mask ambivalence in attitudes towards robots
Source: PLoS One. 2021 Jan 13;16(1):e0244697. doi: 10.1371/journal.pone.0244697 (PMC7806154; doi:10.1371/journal.pone.0244697)
Supplement: S1 Data — (ZIP) [file pone.0244697.s001.zip › S3_aiatr_main.r]

# Main Study: Let's not be indifferent about robots:
# Neutral ratings on bipolar measures mask ambivalence in attitudes towards robots
# Julia Stapels & Friederike Eyssel

# required packages: psych,TOSTER

install.packages('psych')
install.packages('TOSTER')

#import data: load aiatr_main.Rdata (must be in working directory)

load(file = 'aiatr_main.Rdata')

# exclude not passed attention checks (5 exclusions)

data <- subset(data, att<3)

# demographics
# gender

gender <- table(data$sex)
print(gender)

#age

library(psych)
describe(data$age)

# student status

data$student <- factor(data$student,
                       levels = c(1,2,3,4,5,6,7),
                       labels = c('pupil','student','employee','self-employed','unemployed','retired','other'))

studentstatus <- table(data$student)
print(studentstatus)

# language skills (1 = german as the first language, 2 = fluent in german, 3 = not fluent in german)

language <- table(data$language)
print(language)

# compute variables

## variable labels: rv = robot valence, ra = robot arousal, tv = stapler valence, ta 0 stapler arousal,
## rp = robot positivity, rn = robot negativity, rsa1-3 = robot subjective ambivalence,
## tp = stapler positivity, tn = stapler negativity, tsa1-3 = stapler subjective ambivalence

# objective ambivalence (P+N)/2-|P-N|
##objective ambivalence robots

data$roa <- (data$rp+data$rn)/2-abs(data$rp-data$rn)

##objective ambivalence staplers

data$toa <- (data$tp+data$tn)/2-abs(data$tp-data$tn)

# subjective ambivalence
## subjective ambivalence robots

data$rsa <- (data$rsa1 + data$rsa2 + data$rsa3)/3

## subjective ambivalence staplers

data$tsa <- (data$tsa1 + data$tsa2 + data$tsa3)/3

###reliability subjective ambivalence

data$sa1 <- (data$rsa1 + data$tsa1)/2
data$sa2 <- (data$rsa2 + data$tsa2)/2
data$sa3 <- (data$rsa3 + data$tsa3)/2

sub_a <-subset(data, select = c(sa1,sa2,sa3))

alpha(sub_a)

#descriptives

descriptives <- describe(data)
View(descriptives)

# H1 equivalence testing

library(TOSTER)
cor(data$rv,data$tv)

#difference is larger than -1 and smaller than 1

TOSTpaired.raw(n = 45,m1 = 1.89,m2 = 1.80,sd1 = 1.54,sd2= 1.44,r12= 0.28,low_eqbound = -1, high_eqbound = 1, alpha = 0.05, plot = TRUE, verbose = TRUE)

# H2: Objective Ambivalence is higher towards Robots than towards Staplers

cor(data$roa,data$toa)
t.test(data$roa,data$toa, paired = TRUE, alternative = "greater" )

# H3: Subjective Ambivalence is higher towards Robots than towards Staplers

cor(data$rsa, data$tsa)
t.test(data$rsa,data$tsa, paired = TRUE, alternative = "greater" )

# H4 Arousal is higher towards Robots than towards Staplers

cor(data$ra,data$ta)
t.test(data$ra,data$ta, paired = TRUE, alternative = "greater" )

## Effect sizes were calculated using the Spreadsheet From_R2D2 from the online supplemental materials to:
## Lakens, D. (2013). Calculating and reporting effect sizes to facilitate cumulative science: a practical primer for t-tests and ANOVAs. Frontiers in psychology, 4, 863.
